# Supplementary material for: Multiparametric Functional MRI: Non-Invasive Imaging of Inflammation and Edema Formation after Kidney Transplantation in Mice
Source: PLoS One. 2016 Sep 15;11(9):e0162705. doi: 10.1371/journal.pone.0162705 (PMC5025122; doi:10.1371/journal.pone.0162705)
Supplement: S1 Table — Listed are the measured MRI data in each animal on day 1 and day 6 after transplantation as well as in control animals. (XLSX) [file pone.0162705.s003.xlsx]

## Sheet: Wiederhergestellt_Blatt1
Tiernummer	Tx (0=control, 1=isogen, 2=allogen)	T2_C_d1	T2_OSOM_d1	T2_ISOM_d1	T2_C_d6	T2_OM_d6	T2_M_d6	ADC_C_d1	ADC_OM_d1	ADC_C_d6	ADC_OM_d6
1114004	1	44.6	47.5	52.2	died	died	died	1.734	1.693	died	died
1114005	1	technical problems	technical problems	technical problems	died	died	died	technical problems	technical problems	died	died
1114006	1	technical problems	technical problems	technical problems	44	43.9	53.3	technical problems	technical problems	1.597	1.763
1114007	1	46.2	45.3	54.3	technical problem	technical problem	technical problem	1.823	1.983	technical problems	technical problems
1114008	1	46,6*	48,4*	54,3*	47,8*	47,8*	52,2*	1,918*	1,765*	1,076*	1,18*	*ureteral dilation
1114009	1	49.5	47.2	51.4	46.7	46.4	57.6	1.708	1.708	1.533	1.549
1114010	1	45.4	43.1	57.7	died	died	died	1.638	1.751	died	died
1114011	1	49.4	49.6	51.9	49.1	44.7	54.2	1.678	1.623	1.523	1.656
1114012	1	technical problems	technical problems	technical problems	technical problems	technical problems	technical problems	technical problems	technical problems	technical problems	technical problems
1106008	1	50.02	49.64	61.33	54.56	57.26	69.1	1.498	1.56	1.441	1.628
1106009	1	51.93	53.85	68.77	41.25	41.03	48.24	1.45	1.536	1.378	1.483
1106014	1	53.01	54.71	77.69	technical problems	technical problems	technical problems	1.61	1.761	technical problems	technical problems
1106015	1	55.67	56.91	69.15	55.84	56.31	64.96	1.704	1.728	1.479	1.628
1106020	1	58.65	60.79	69.9	technical problems	technical problems	technical problems	1.712	1.802	technical problems	technical problems
1106021	1	56.97	63.76	76.18	58.49	60.43	75.38	1.48	1.603	1.681	1.78
1106022	1	47.16	50.83	60.45	37.36	35.75	36.06	1.24	1.452	1.024	1.014
1106032	1	49.67	50.5	61.69	55.88	54.97	66.61	1.34	1.546	1.554	1.604
1107023	2	42.4	44	45.9	52.6	57.2	50.6	1.603	1.63	1.149	1.228
1107024	2	43.3	40	41.1	44.2	38.3	36	1.968	1.848	1.252	1.362
1107025	2	59.6	53	62	technical problems	technical problems	technical problems	0.904	0.847	technical problems	technical problems
1107026	2	45.7	51.8	37	44.3	47.5	45.6	technical problems	technical problems	0.977	1.154
1107027	2	technical problems	technical problems	technical problems	42.3	44.6	40.1	technical problems	technical problems	0.514	0.653
1107028	2	57,2*	53,1*	63,9*	48,9*	61,3*	97,4*	0,963*	1,192*	1,353*	2,785*	*total infarction
1107029	2	42.5	40.2	54.4	45	44.8	39.9	1.733	1.794	0.968	1.153
1107008	2	48.39	45.04	44.85	died	died	died	0.603	0.652	died	died
1107009	2	50.51	53.73	70.15	47.65	52.17	60.79	1.507	1.642	1.006	1.172
1107010	2	48.12	59.8	45.35	45.71	51.14	51.58	1.228	0.885	0.85	1.129
1107011	2	46.04	56.24	67.78	41.73	43.73	43.16	1.246	1.326	0.83	0.946
1107012	2	49.49	59.62	51.01	48.24	55.49	56.48	1.568	1.269	0.849	0.889
1107013	2	47.44	54.49	55.72	45.97	49.06	48.24	1.346	1.302	0.832	1.06
1107014	2	44.1	52.81	47.48	48.8	51.22	40.91	1.488	1.073	1.072	1.171
1107015	2	52,29*	50,5*	52,74*	47,8*	56,8*	71,6*	0,928*	1,003*	1,782*	2,292*	*total infarction
99002	0	36.6	35.1	44.9	36.6	35.1	44.9	1.576	1.624	1.576	1.624
99007	0	32	28.4	30.5	32	28.4	30.5	1.534	1.482	1.534	1.482
99008	0	37.7	35.5	45.1	37.7	35.5	45.1	1.817	1.883	1.817	1.883
99009	0	38.3	38.8	52	38.3	38.8	52	1.906	2.123	1.906	2.123
99010	0	40.5	37.9	50.7	40.5	37.9	50.7	1.599	1.71	1.599	1.71
99015	0	39.9	36	48.4	39.9	36	48.4	1.63	1.711	1.63	1.711
991114004	0	38.4	36.5	45.9	38.4	36.5	45.9	1.532	1.561	1.532	1.561
991114005	0	38.6	36.6	46.4	38.6	36.6	46.4	technical problems	technical problems	technical problems	technical problems
991114008	0	40.7	37.5	49.8	40.7	37.5	49.8	1.546	1.673	1.546	1.673
991114009	0	39	36.1	50	39	36.1	50	1.592	1.664	1.592	1.664
991114010	0	38.8	36.7	51.3	38.8	36.7	51.3	1.577	1.698	1.577	1.698
991114011	0	39.9	37.4	50.6	39.9	37.4	50.6	1.466	1.552	1.466	1.552
991107023	0	37	35.8	44.6	37	35.8	44.6	1.727	1.701	1.727	1.701
991107024	0	37	35.1	42.4	37	35.1	42.4	1.645	1.79	1.645	1.79
991107025	0	36.5	35.6	41.5	36.5	35.6	41.5	1.528	1.595	1.528	1.595
991107026	0	39.7	37.4	50.8	39.7	37.4	50.8	1.441	1.581	1.441	1.581
991107027	0	39.8	37.6	51.1	39.8	37.6	51.1	1.575	1.732	1.575	1.732
991107028	0	39.3	36.8	49.8	39.3	36.8	49.8	1.475	1.664	1.475	1.664
991107029	0	38.1	36.6	48.1	38.1	36.6	48.1	1.508	1.686	1.508	1.686
